# Supplementary material for: Hypoxic Preconditioning Promotes the Bioactivities of Mesenchymal Stem Cells via the HIF-1α-GRP78-Akt Axis
Source: Int J Mol Sci. 2017 Jun 21;18(6):1320. doi: 10.3390/ijms18061320 (PMC5486141; doi:10.3390/ijms18061320)
Supplement: Supplementary file 1 [file ijms-18-01320-s001.zip]

Archive with 1 entries (1 files):
- ijms-184656-supplmentary.doc
